# Supplementary material for: Effect of Carbamazepine, Ibuprofen, Triclosan and Sulfamethoxazole on Anaerobic Bioreactor Performance: Combining Cell Damage, Ecotoxicity and Chemical Information
Source: Toxics. 2022 Jan 17;10(1):42. doi: 10.3390/toxics10010042 (PMC8779021; doi:10.3390/toxics10010042)
Supplement: Supplementary file 1 [file toxics-10-00042-s001.zip]

Archive with 1 entries (1 files):
- toxics-1507108-supplementary.pdf
